# Supplementary material for: Genomic insights into the versatility of the plant growth-promoting bacterium Azospirillum amazonense
Source: BMC Genomics. 2011 Aug 12;12:409. doi: 10.1186/1471-2164-12-409 (PMC3169532; doi:10.1186/1471-2164-12-409)
Supplement: Additional file 1 — Supplementary table 1. Genes of Azospirillum amazonense described throughout the study. [file 1471-2164-12-409-S1.XLS]

## Sheet: ORFS
Id	Name	Product	Category	Classification
AZA02775		ABC-type transporter, ATPase and permease components	ABC transporter
AZA06024		ABC transporter, ATP-binding protein	ABC transporter
AZA07069		ABC transporter, ATP-binding protein	ABC transporter
AZA09826		ABC transporter, ATP-binding protein	ABC transporter
AZA15101		aliphatic sulfonate ABC transporter ATP-binding protein	ABC transporter
AZA19151		ABC-type branched-chain amino acid transport ATPase component	ABC transporter
AZA21566		ABC-type siderophore export system	ABC transporter
AZA21803		ABC transporter related protein	ABC transporter
AZA27760		ABC-type sugar transport system, periplasmic component	ABC transporter
AZA36299		ABC-type export system, outer membrane channel protein	ABC transporter
AZA36319	macB	macrolide transport protein ABC-type efflux carrier	ABC transporter
AZA36612		ABC transporter, ATP-binding protein	ABC transporter
AZA40587	mkl	ABC transporter, ribonucleotide transport ATP-binding protein	ABC transporter
AZA44644		ABC transporter, permease protein	ABC transporter
AZA53052	utrC	urea ABC transporter, permease protein	ABC transporter
AZA55128		ABC transporters with duplicated ATPase domains	ABC transporter
AZA62081		ABC transporter related protein	ABC transporter
AZA62938		ABC transporter, ATP-binding protein, putative	ABC transporter
AZA66683		ABC transporter permease	ABC transporter
AZA70834		putative ABC transporter ATP-binding protein	ABC transporter
AZA71708		peptide ABC transporter, periplasmic peptide-binding protein	ABC transporter
AZA76751		ABC transporter, periplasmic substrate-binding protein	ABC transporter
AZA83258		ABC-type amino acid transport/signal transduction systems	ABC transporter
AZA83819		ABC transporter related protein	ABC transporter
AZA87640		putative ABC transporter, ATP-binding protein	ABC transporter
AZA88337		ABC transporter ATP-binding protein	ABC transporter
AZA88760		ABC transporter, permease protein	ABC transporter
AZA88809		ABC-type transporter, periplasmic binding protein	ABC transporter
AZA88925		ABC transporter related protein	ABC transporter
AZA89042		ABC transporter, permease protein	ABC transporter
AZA89100		ABC transporter, permease protein	ABC transporter
AZA89130		glutamine transport system permease protein (ABC family)	ABC transporter
AZA89131		amino acid ABC transporter	ABC transporter
AZA89360		sugar ABC transporter, permease protein	ABC transporter
AZA89361		sugar ABC transporter, ATP-binding protein	ABC transporter
AZA89586		sugar ABC transporter, ATP-binding protein	ABC transporter
AZA89588	ycjP	ABC transporter permease protein ycjP	ABC transporter
AZA89589		sugar ABC transporter, substrate-binding protein	ABC transporter
AZA89605		ABC transporter	ABC transporter
AZA89688		ABC transporter ATP-binding protein	ABC transporter
AZA89696		macrolide ABC transporter ATP-binding/membrane protein	ABC transporter
AZA89734		ABC transporter	ABC transporter
AZA89773		n peptide/opine/nickel uptake ABC transporter ATP-binding protein	ABC transporter
AZA89994		ABC transporter, ATP-binding protein	ABC transporter
AZA89996		ABC transporter, permease protein	ABC transporter
AZA90133		ABC transporter permease protein, putative	ABC transporter
AZA90202		ABC-type nitrate/sulfonate/bicarbonate transport system	ABC transporter
AZA90215		ABC superfamily ATP binding cassette transporter	ABC transporter
AZA90416	utrA	urea ABC transporter, urea binding protein	ABC transporter
AZA90417	utrB	urea ABC transporter, permease protein UrtB	ABC transporter
AZA90418	utrD	urea ABC transporter, ATP-binding protein UrtD	ABC transporter
AZA90419		urea ABC transporter, ATP-binding protein UrtE	ABC transporter
AZA06086		acriflavin resistance protein	Antibiotic resistance
AZA06133		acriflavin resistance protein	Antibiotic resistance
AZA06350		Beta-lactamase	Antibiotic resistance
AZA07395		glyoxalase/bleomycin resistance protein/dioxygenase	Antibiotic resistance
AZA09088		multidrug resistance protein	Antibiotic resistance
AZA10909		acriflavin resistance protein	Antibiotic resistance
AZA11424		drug resistance transporter, EmrB/QacA subfamily	Antibiotic resistance
AZA16488		beta-lactamase class C	Antibiotic resistance
AZA20396	acyI	penicillin amidase	Antibiotic resistance
AZA25605		metal-dependent hydrolases of the beta-lactamase superfamily I	Antibiotic resistance
AZA34622		metallo-beta-lactamase	Antibiotic resistance
AZA35214		cation/multidrug efflux pump	Antibiotic resistance
AZA35257	acrB	acriflavin resistance protein	Antibiotic resistance
AZA37804		acriflavin resistance protein	Antibiotic resistance
AZA38070		glyoxalase/bleomycin resistance protein/dioxygenase	Antibiotic resistance
AZA39395	mrcA	penicillin-binding protein 1A	Antibiotic resistance
AZA39732		beta-lactamase, putative	Antibiotic resistance
AZA40019		putative metallo-beta-lactamase	Antibiotic resistance
AZA44895		acriflavin resistance protein	Antibiotic resistance
AZA46788	mrdA	penicillin-binding protein 2	Antibiotic resistance
AZA47678		fusaric acid resistance protein	Antibiotic resistance
AZA48055	yegN	probable multidrug efflux pump, AcrB/AcrD/AcrF family	Antibiotic resistance
AZA56169		beta-lactamase	Antibiotic resistance
AZA59089		acriflavin resistance protein	Antibiotic resistance
AZA59335		acriflavin resistance protein	Antibiotic resistance
AZA62861		penicillin-binding protein, 1A family	Antibiotic resistance
AZA63807	ampC	putative beta-lactamase precursor (cephalosporinase)	Antibiotic resistance
AZA66998		beta-lactamase	Antibiotic resistance
AZA67294		drug resistance transporter, EmrB/QacA subfamily	Antibiotic resistance
AZA68914		beta-lactamase	Antibiotic resistance
AZA72319		probable tetracycline 6-hydroxylase	Antibiotic resistance
AZA74640		drug resistance transporter, EmrB/QacA subfamily	Antibiotic resistance
AZA74663		multidrug resistance protein	Antibiotic resistance
AZA75319		beta-lactamase	Antibiotic resistance
AZA75353		glyoxalase/bleomycin resistance protein/dioxygenase	Antibiotic resistance
AZA79411		outer membrane multidrug efflux protein	Antibiotic resistance
AZA84109	acrB	acriflavin resistance protein	Antibiotic resistance
AZA85715		multidrug resistance efflux system protein	Antibiotic resistance
AZA87534		glyoxalase/bleomycin resistance protein/dioxygenase	Antibiotic resistance
AZA87557	proP	major facilitator superfamily (MFS) multidrug efflux pump	Antibiotic resistance
AZA87630		putative glyoxylase/belomycin resistance protein	Antibiotic resistance
AZA87694	mdtN	multidrug resistance protein MdtN	Antibiotic resistance
AZA87717		glyoxalase/bleomycin resistance protein/dioxygenase	Antibiotic resistance
AZA87935		beta-lactamase	Antibiotic resistance
AZA87971		glyoxalase/bleomycin resistance protein/dihydroxybiphenyl	Antibiotic resistance
AZA88541	acrA	efflux transporter	Antibiotic resistance
AZA88558	mdtA	multidrug resistance protein mdtA	Antibiotic resistance
AZA88732	emrB	multidrug resistance protein B	Antibiotic resistance
AZA88734	emrA	multidrug resistance protein A	Antibiotic resistance
AZA89502		metallo-beta-lactamase family protein	Antibiotic resistance
AZA89575		daunorubicin/doxorubicin resistance ATP-binding protein drrA	Antibiotic resistance
AZA89640		multidrug resistance protein	Antibiotic resistance
AZA89643		glyoxalase/bleomycin resistance protein/dioxygenase	Antibiotic resistance
AZA89667		non-motile and phage-resistance protein	Antibiotic resistance
AZA89788		glyoxalase/bleomycin resistance protein/dioxygenase	Antibiotic resistance
AZA89961	drrA	daunorubicin resistance ATP-binding protein	Antibiotic resistance
AZA90138	bcr	Bcr/CflA subfamily drug resistance transporter	Antibiotic resistance
AZA90166		glyoxalase/bleomycin resistance protein/dioxygenase	Antibiotic resistance
AZA90169		beta-lactamase	Antibiotic resistance
AZA90232		multidrug resistance efflux pump	Antibiotic resistance
AZA90322		multidrug efflux pump	Antibiotic resistance
AZA90365		tetracycline-efflux transporter	Antibiotic resistance
AZA90492		beta-lactamase	Antibiotic resistance
AZA33581	bphB	bacteriophytochrome protein	Bacteriophytochrome
AZA38997	noeJ	mannose-1-phosphate guanylyltransferase	Biofilm formation
AZA88211	noeL	GDP-mannose 4,6-dehydratase	Biofilm formation
AZA80303	cbbE	ribulose-phosphate 3-epimerase	Carbon Fixation
AZA80325	cbbL	ribulose-bisphosphate carboxylase large chain	Carbon Fixation
AZA80388	cbbA	fructose-bisphosphate aldolase	Carbon Fixation
AZA80411	cbbT	transketolase (TK)	Carbon Fixation
AZA90487	cbbP	Phosphoribulokinase	Carbon Fixation
AZA90488	cbbR	transcriptional regulator, LysR family	Carbon Fixation
AZA90630	cbbF	fructose-1,6-bisphosphatase	Carbon Fixation
AZA90631	cbbS	ribulose bisphosphate carboxylase small chain	Carbon Fixation
AZA90632	cbbX	CbbX protein	Carbon Fixation
AZA89881	edd	6-phosphogluconate dehydratase	Entner-Doudoroff
AZA90627		KHG/KDPG aldolase	Entner-Doudoroff
AZA88036	fbaB	fructose-bisphosphate aldolase	Glycolysis
AZA90645		putative homoserine lactonase	Homoserine lactone degradation
AZA87454	hupC	Ni/Fe-hydrogenase 1 B-type cytochrome subunit	Hydrogen metabolism
AZA90297	hupD	hydrogenase expression/formation protein hupD	Hydrogen metabolism
AZA89067	hupE	urease accessory protein UreJ	Hydrogen metabolism
AZA89066	hupF	hydrogenase expression/formation protein hupF	Hydrogen metabolism
AZA89065	hupG	hydrogenase formation protein HupG	Hydrogen metabolism
AZA90479	hupH	hydrogenase formation protein	Hydrogen metabolism
AZA87443	hupI	rubredoxin	Hydrogen metabolism
AZA89062	hupJ	hydrogenase expression/formation protein	Hydrogen metabolism
AZA89061	hupK	hydrogenase expression/formation protein HupK	Hydrogen metabolism
AZA83590	hupL	hydrogenase protein large subunit	Hydrogen metabolism
AZA89053	hupR	hydrogenase transcriptional regulatory protein hupR	Hydrogen metabolism
AZA90299	hupS	hydrogenase small subunit	Hydrogen metabolism
AZA90643	hupT	HupT protein	Hydrogen metabolism
AZA90718	hupU	nickel-dependent hydrogenase small subunit	Hydrogen metabolism
AZA90720	hupV	nickel-dependent hydrogenase, large subunit	Hydrogen metabolism
AZA89059	hypA	hydrogenase nickel incorporation protein hypA	Hydrogen metabolism
AZA87413	hypB	hydrogenase accessory protein HypB	Hydrogen metabolism
AZA89058	hypC	hydrogenase expression/formation protein hypC	Hydrogen metabolism
AZA87446	hypD	hydrogenase expression/formation protein	Hydrogen metabolism
AZA89055	hypE	hydrogenase expression/formation protein HypE	Hydrogen metabolism
AZA90067	hypF	NiFe hydrogenase maturation protein HypF	Hydrogen metabolism
AZA12397		lanthionine synthetase C family protein	Lantibiotic biosynthesis
AZA81926	sunT	bacteriocin/lantibiotic ABC transporter	Lantibiotic biosynthesis
AZA85469	sunT	ABC-type bacteriocin/lantibiotic exporter	Lantibiotic biosynthesis
AZA06501		Major Facilitator Transporter	Major Facilitator Superfamily (MFS)
AZA07574		major facilitator superfamily MFS_1	Major Facilitator Superfamily (MFS)
AZA07803		MFS transporter	Major Facilitator Superfamily (MFS)
AZA15878		major facilitator superfamily protein	Major Facilitator Superfamily (MFS)
AZA16908		major facilitator transporter	Major Facilitator Superfamily (MFS)
AZA17681		major facilitator superfamily MFS_1	Major Facilitator Superfamily (MFS)
AZA29285		major facilitator family transporter	Major Facilitator Superfamily (MFS)
AZA57799		major facilitator superfamily MFS_1	Major Facilitator Superfamily (MFS)
AZA58482		major facilitator transporter	Major Facilitator Superfamily (MFS)
AZA59512		major facilitator superfamily MFS_1	Major Facilitator Superfamily (MFS)
AZA60508		major facilitator family transporter	Major Facilitator Superfamily (MFS)
AZA61555		major facilitator superfamily MFS_1	Major Facilitator Superfamily (MFS)
AZA75342		major facilitator superfamily MFS_1	Major Facilitator Superfamily (MFS)
AZA76479		major facilitator transporter	Major Facilitator Superfamily (MFS)
AZA79528		major facilitator transporter	Major Facilitator Superfamily (MFS)
AZA82255		MFS permease	Major Facilitator Superfamily (MFS)
AZA87336		major facilitator superfamily MFS_1	Major Facilitator Superfamily (MFS)
AZA88247		MFS transport system component	Major Facilitator Superfamily (MFS)
AZA88274		Major Facilitator Superfamily (MFS)	Major Facilitator Superfamily (MFS)
AZA88393		major facilitator superfamily MFS_1	Major Facilitator Superfamily (MFS)
AZA88880		major facilitator superfamily MFS_1	Major Facilitator Superfamily (MFS)
AZA88891		MFS transporter	Major Facilitator Superfamily (MFS)
AZA88905		major facilitator family transporter	Major Facilitator Superfamily (MFS)
AZA88994		major facilitator transporter	Major Facilitator Superfamily (MFS)
AZA89165	hsrA	MFS general substrate transporter	Major Facilitator Superfamily (MFS)
AZA89178		major facilitator transporter	Major Facilitator Superfamily (MFS)
AZA89223		major facilitator superfamily MFS_1	Major Facilitator Superfamily (MFS)
AZA89438	rmrB	major facilitator superfamily protein	Major Facilitator Superfamily (MFS)
AZA89613		putative major facilitator superfamily (MFS) transporter	Major Facilitator Superfamily (MFS)
AZA89751		major facilitator superfamily protein	Major Facilitator Superfamily (MFS)
AZA89765		major facilitator transporter	Major Facilitator Superfamily (MFS)
AZA89831		Major facilitator superfamily MFS_1 precursor	Major Facilitator Superfamily (MFS)
AZA89991		major facilitator family transporter	Major Facilitator Superfamily (MFS)
AZA90068		major facilitator transporter	Major Facilitator Superfamily (MFS)
AZA90091		major facilitator family transporter	Major Facilitator Superfamily (MFS)
AZA90263		major facilitator superfamily MFS_1	Major Facilitator Superfamily (MFS)
AZA90356		major facilitator transporter	Major Facilitator Superfamily (MFS)
AZA90509		major facilitator superfamily MFS_1	Major Facilitator Superfamily (MFS)
AZA90594		major facilitator transporter	Major Facilitator Superfamily (MFS)
AZA55000	fixL	PAS/PAC sensor signal transduction histidine kinase	Microaerophilic respiration
AZA87394	fixK	CRP/FNR family transcriptional regulator	Microaerophilic respiration
AZA87406	fixH	cation pump-linked membrane protein fixH	Microaerophilic respiration
AZA88457	fixU	FixU protein	Microaerophilic respiration
AZA89846	fixN	cytochrome c oxidase subunit 1,cbb3-type	Microaerophilic respiration
AZA89847	fixO	cytochrome c oxidase, cbb3-type, subunit II	Microaerophilic respiration
AZA89849	fixP	cytochrome c oxidase, Cbb3-type, subunit III	Microaerophilic respiration
AZA89851	fixG	cytochrome c oxidase cbb3 type accessory protein	Microaerophilic respiration
AZA90642	fixQ	FixQ protein	Microaerophilic respiration
AZA90698	fixJ	response regulator receiver protein	Microaerophilic respiration
AZA90710	fixS	cytochrome oxidase maturation protein cbb3-type	Microaerophilic respiration
AZA90712	fixJ	transcriptional regulatory protein	Microaerophilic respiration
AZA90655	nasE	nitrite reductase small subunit	Nitrate/nitrite metabolism
AZA90025	cysE	serine O-acetyltransferase	Nitrogen fixation
AZA90635	fdxA	ferredoxin	Nitrogen fixation
AZA90029	fixA	electron transfer flavoprotein alpha/beta-subunit	Nitrogen fixation
AZA90628	fixB	FixB protein	Nitrogen fixation
AZA82897	fixC	electron-transferring-flavoprotein dehydrogenase	Nitrogen fixation
AZA90637	fixX	putative ferredoxin protein, FixX	Nitrogen fixation
AZA39368	nifA	transcriptional regulator, NifA	Nitrogen fixation
AZA65617	nifB	nitrogenase cofactor biosynthesis protein	Nitrogen fixation
AZA00090	nifD	nitrogenase molybdenum-iron protein alpha chain	Nitrogen fixation
AZA87419	nifE	nitrogenase MoFe cofactor biosynthesis	Nitrogen fixation
AZA90011	nifH	nitrogenase reductase	Nitrogen fixation
AZA00102	nifK	nitrogenase molybdenum-iron protein beta chain	Nitrogen fixation
AZA00120	nifN	nitrogenase molybdenum-iron cofactor biosynthesis protein	Nitrogen fixation
AZA90400	nifQ	nitrogen fixation protein NifQ	Nitrogen fixation
AZA90300	nifS	cysteine desulfurase	Nitrogen fixation
AZA90636	nifU	NifU protein	Nitrogen fixation
AZA90024	nifV	homocitrate synthase	Nitrogen fixation
AZA90027	nifW	nitrogenase-stabilizing/protective protein nifW	Nitrogen fixation
AZA90014	nifX	nitrogenase molybdenum-iron protein	Nitrogen fixation
AZA00208		conserved hypothetical protein (4)	Nitrogen fixation
AZA90016		conserved hypothetical protein (3)	Nitrogen fixation
AZA90018		Rieske (2Fe-2S) iron-sulfur domain (5)	Nitrogen fixation
AZA90022		conserved hypothetical protein (6)	Nitrogen fixation
AZA90396		nitrogenase-associated protein (1)	Nitrogen fixation
AZA90402		iron-sulfur cluster assembly accessory protein (7)	Nitrogen fixation
AZA90634		conserved hypothetical protein (2)	Nitrogen fixation
AZA44366	glnK2	nitrogen regulatory protein P-II, GlnK2	Nitrogen metabolism
AZA53589	glnA	glutamine synthetase, type I	Nitrogen metabolism
AZA57320	rpoN	RNA polymerase factor sigma N	Nitrogen metabolism
AZA87992	ntrC	nitrogen assimilation regulatory protein	Nitrogen metabolism
AZA87994	ntrY	nitrogen regulation protein NtrY	Nitrogen metabolism
AZA87996	ntrX	nitrogen assimilation regulatory protein NtrX	Nitrogen metabolism
AZA88497	glnE	glutamine synthetase adenylyltransferase	Nitrogen metabolism
AZA89468	ntrY	nitrogen regulation protein NtrY	Nitrogen metabolism
AZA90389	amtB2	ammonium transporter	Nitrogen metabolism
AZA90638	gltD	glutamate synthase, small subunit	Nitrogen metabolism
AZA90639	glnK	nitrogen regulatory protein P-II, GlnK	Nitrogen metabolism
AZA90640	aat	aminotransferase	Nitrogen metabolism
AZA90641	ntrB	nitrogen regulation protein NtrB	Nitrogen metabolism
AZA90648	glnB	nitrogen regulatory protein P-II, GlnB	Nitrogen metabolism
AZA90654	gltB	glutamate synthase, large subunit	Nitrogen metabolism
AZA32850	phbB	acetoacetyl-CoA reductase	Poly-hydroxybutyrate biosynthesis
AZA72336	phbC	poly-beta-hydroxybutyrate polymerase	Poly-hydroxybutyrate biosynthesis
AZA88576	phbB	acetoacetyl-CoA reductase	Poly-hydroxybutyrate biosynthesis
AZA89083	phbA	acetyl-CoA acetyltransferase	Poly-hydroxybutyrate biosynthesis
AZA89855	phbA	beta-ketothiolase	Poly-hydroxybutyrate biosynthesis
AZA90629	phaZ	polyhydroxyalkanoate depolymerase	Poly-hydroxybutyrate degradation
AZA63403	luxR	transcriptional regulator, LuxR family	Quorum sensing
AZA90644	luxI	acyl-homoserine-lactone synthase	Quorum sensing
AZA25986	salB	beta-glucosidase	Salicin degradation
AZA26000	salA	beta-glucosidase	Salicin degradation
AZA87787		alpha-glucosidase	Sucrose degradation
AZA01854		TonB-dependent receptor	TonB-dependent transporter
AZA04400		TonB-dependent siderophore receptor	TonB-dependent transporter
AZA06033		TonB-dependent receptor	TonB-dependent transporter
AZA06440		TonB-dependent receptor	TonB-dependent transporter
AZA06565		TonB-dependent receptor	TonB-dependent transporter
AZA07052		TonB-dependent receptor	TonB-dependent transporter
AZA07492		TonB-dependent receptor	TonB-dependent transporter
AZA07658		TonB-dependent receptor	TonB-dependent transporter
AZA08067		TonB-dependent receptor	TonB-dependent transporter
AZA09133		TonB-dependent receptor	TonB-dependent transporter
AZA09279		TonB-dependent receptor	TonB-dependent transporter
AZA10816		TonB-dependent outer membrane receptor	TonB-dependent transporter
AZA14532		TonB-dependent siderophore receptor	TonB-dependent transporter
AZA15559		TonB-dependent receptor	TonB-dependent transporter
AZA15713		TonB-dependent receptor	TonB-dependent transporter
AZA15905		TonB-dependent receptor	TonB-dependent transporter
AZA16596		TonB-dependent receptor	TonB-dependent transporter
AZA16651		TonB-dependent receptor	TonB-dependent transporter
AZA16828		TonB-dependent receptor	TonB-dependent transporter
AZA17637		TonB-dependent receptor	TonB-dependent transporter
AZA18344		TonB-dependent receptor	TonB-dependent transporter
AZA21127		TonB-dependent receptor, vitamin B12/cobalamin transport	TonB-dependent transporter
AZA22051		TonB-dependent sideophore receptor	TonB-dependent transporter
AZA22446		TonB dependent receptor	TonB-dependent transporter
AZA22616		TonB-dependent receptor protein	TonB-dependent transporter
AZA22774		TonB-dependent receptor	TonB-dependent transporter
AZA24207		TonB dependent receptor	TonB-dependent transporter
AZA24508		TonB-dependent receptor	TonB-dependent transporter
AZA24558		TonB-dependent receptor	TonB-dependent transporter
AZA26015	cirA	TonB-dependent receptor	TonB-dependent transporter
AZA29067		TonB-dependent receptor	TonB-dependent transporter
AZA29136		TonB-dependent receptor	TonB-dependent transporter
AZA32595		TonB-dependent receptor	TonB-dependent transporter
AZA34449		TonB-dependent receptor	TonB-dependent transporter
AZA36912		TonB-dependent receptor	TonB-dependent transporter
AZA36929		TonB-dependent receptor	TonB-dependent transporter
AZA37846		TonB-dependent receptor	TonB-dependent transporter
AZA38746		tol biopolymer transport system	TonB-dependent transporter
AZA39144		TonB-dependent receptor	TonB-dependent transporter
AZA40366		TonB-dependent siderophore receptor	TonB-dependent transporter
AZA40462		TonB-dependent receptor, putative	TonB-dependent transporter
AZA41560		TonB-dependent receptor	TonB-dependent transporter
AZA42118		TonB-dependent receptor	TonB-dependent transporter
AZA42312		TonB-dependent receptor	TonB-dependent transporter
AZA43305		TonB-dependent receptor	TonB-dependent transporter
AZA43763		TonB-dependent outer membrane receptor protein	TonB-dependent transporter
AZA44478		TonB-dependent receptor	TonB-dependent transporter
AZA44838		TonB-dependent receptor	TonB-dependent transporter
AZA45743		TonB-dependent siderophore receptor	TonB-dependent transporter
AZA47317		TonB-dependent receptor	TonB-dependent transporter
AZA49407	iroN	TonB-dependent receptor	TonB-dependent transporter
AZA49939		TonB-dependent receptor	TonB-dependent transporter
AZA50366		TonB-dependent receptor	TonB-dependent transporter
AZA50524		TonB-dependent receptor	TonB-dependent transporter
AZA50533		TonB-dependent receptor	TonB-dependent transporter
AZA50691		TonB-dependent receptor	TonB-dependent transporter
AZA52119		TonB-dependent receptor	TonB-dependent transporter
AZA58525	fhuA	TonB-dependent receptor	TonB-dependent transporter
AZA58695		TonB-dependent receptor	TonB-dependent transporter
AZA59668		TonB-dependent siderophore receptor	TonB-dependent transporter
AZA60277		tonB dependent receptor	TonB-dependent transporter
AZA61044		TonB-dependent receptor	TonB-dependent transporter
AZA61526		TonB-dependent receptor Environmental Information Processing	TonB-dependent transporter
AZA61533		TonB-dependent receptor	TonB-dependent transporter
AZA64315		TonB-dependent receptor	TonB-dependent transporter
AZA65154		TonB-dependent receptor, plug	TonB-dependent transporter
AZA67151		TonB-dependent receptor, plug	TonB-dependent transporter
AZA68973		TonB-dependent receptor	TonB-dependent transporter
AZA69179		TonB-dependent receptor	TonB-dependent transporter
AZA70579		TonB-dependent receptor, putative	TonB-dependent transporter
AZA71591		TonB-dependent receptor, putative	TonB-dependent transporter
AZA72354		TonB-dependent receptor	TonB-dependent transporter
AZA73082		TonB-dependent receptor	TonB-dependent transporter
AZA73645		TonB-dependent receptor	TonB-dependent transporter
AZA74103		TonB-dependent receptor	TonB-dependent transporter
AZA76890		TonB-dependent receptor	TonB-dependent transporter
AZA79474		TonB-dependent receptor	TonB-dependent transporter
AZA79883		TonB-dependent receptor	TonB-dependent transporter
AZA80916		TonB-dependent receptor	TonB-dependent transporter
AZA80968		TonB-dependent receptor	TonB-dependent transporter
AZA81511	exbD	Biopolymer transport protein ExbD	TonB-dependent transporter
AZA87233		TonB-dependent receptor	TonB-dependent transporter
AZA87290		TonB-dependent receptor	TonB-dependent transporter
AZA87507	exbD	TonB system transport protein ExbD type-1	TonB-dependent transporter
AZA87509	TonB	TonB protein	TonB-dependent transporter
AZA87760		TonB-dependent receptor	TonB-dependent transporter
AZA87789		TonB-dependent receptor	TonB-dependent transporter
AZA87908		TonB-dependent receptor	TonB-dependent transporter
AZA87957		TonB-dependent receptor	TonB-dependent transporter
AZA88020		TonB-dependent receptor plug domain protein	TonB-dependent transporter
AZA88034		TonB-dependent receptor	TonB-dependent transporter
AZA88052		TonB dependent receptor	TonB-dependent transporter
AZA88204		TonB-dependent receptor	TonB-dependent transporter
AZA88227		TonB-dependent receptor	TonB-dependent transporter
AZA88329		TonB-dependent receptor	TonB-dependent transporter
AZA88359		TonB-dependent receptor	TonB-dependent transporter
AZA88461	tolQ	biopolymer transport protein	TonB-dependent transporter
AZA88767		TonB-dependent receptor	TonB-dependent transporter
AZA88861		TonB-dependent receptor	TonB-dependent transporter
AZA88894		TonB-dependent receptor	TonB-dependent transporter
AZA89263	bfrD	TonB-dependent receptor bfrD	TonB-dependent transporter
AZA89405		TonB-dependent receptor	TonB-dependent transporter
AZA89496		TonB-dependent receptor	TonB-dependent transporter
AZA89590		TonB-dependent receptor	TonB-dependent transporter
AZA89602		ExbD	TonB-dependent transporter
AZA89921		TonB-dependent receptor domain protein	TonB-dependent transporter
AZA90193		TonB-dependent siderophore receptor	TonB-dependent transporter
AZA90405		biopolymer transport protein exbB	TonB-dependent transporter
AZA90406		biopolymer transport ExbD protein	TonB-dependent transporter
AZA90407		biopolymer transport exbD1 protein	TonB-dependent transporter
AZA90559		TonB-dependent receptor yncD	TonB-dependent transporter
AZA87477	ureC	urease, subunit alpha UreC	Urea metabolism
AZA87480	ureA	urease, gamma subunit UreA	Urea metabolism
AZA87481	ureD	Urease accessory protein UreD	Urea metabolism
AZA87506	ureF	urease accessory protein UreF	Urea metabolism
AZA87516	ureE	urease accessory-like protein UreE	Urea metabolism
AZA87589	ureG	urease accessory protein UreG	Urea metabolism
AZA90633	ureB	urease, beta subunit	Urea metabolism
AZA15221	glnD	P-II uridylyltransferase	Nitrogen metabolism
AZA15920		nitrilase	Phytormone production
AZA87569	cheA2	CheA signal transduction histidine kinase	Chemotaxis	CheA2
AZA90328		CheA signal transduction histidine kinase	Chemotaxis	CheA3
AZA90451		CheA Signal transduction histidine Kinase (STHK)	Chemotaxis	CheA (C-terminus homolog to CheY)
AZA87483	cheAY	CheAY	Chemotaxis	CheA (C-terminus homolog to CheY)
AZA87567	cheC	CheC, inhibitor of MCP methylation	Chemotaxis
AZA87458	cheL	chemotactic signal-response protein CheL	Chemotaxis	CheL
AZA87492	cheR	chemotaxis methyltransferase CheR	Chemotaxis	CheR
AZA80979	motA	chemotaxis MotA protein	Chemotaxis
AZA90662	motA	chemotaxis motA protein	Chemotaxis
AZA51771	motB	chemotaxis MotB protein	Chemotaxis
AZA85137	motB	chemotaxis MotB protein	Chemotaxis
AZA88725	motB	chemotaxis MotB protein	Chemotaxis
AZA90369		chemotaxis MotB protein	Chemotaxis
AZA87637	cheY	chemotaxis protein	Chemotaxis	CheY
AZA87485	cheY	chemotaxis protein CheY	Chemotaxis	CheY
AZA88408	cheY	chemotaxis protein cheY	Chemotaxis	CheY
AZA49142	cheYI	chemotaxis protein CheYI	Chemotaxis
AZA11540	cheZ	chemotaxis protein CheZ	Chemotaxis	CheZ
AZA90691		chemotaxis two-component response regulator protein-glutamate methylesterase	Chemotaxis	CheB2
AZA88501		chemotaxis-specific methylesterase	Chemotaxis	CheB2
AZA87484	cheW	CheW protein	Chemotaxis	CheW
AZA90470	cheW	CheW protein	Chemotaxis	CheW2
AZA76052	cheW	CheW protein	Chemotaxis	CheW
AZA90452		CheW protein	Chemotaxis	CheW2
AZA90497		CheY-like receiver	Chemotaxis	CheYIII
AZA89006		CheY-like response regulator	Chemotaxis
AZA90323		response regulator receiver (CheY-like) modulated CheB methylesterase	Chemotaxis	CheB3
AZA90319	cheB	response regulator receiver modulated CheB methylesterase	Chemotaxis	CheB2
AZA85614	cheR3	MCP methyltransferase, CheR-type	Chemotaxis	CheR3
AZA90318		MCP methyltransferase, CheR-type	Chemotaxis	CheR2
AZA90685		MCP methyltransferase, CheR-type	Chemotaxis	CheR2
AZA90217		MCP methyltransferase/methylesterase, CheR/CheB with PAS/PAC sensor	Chemotaxis
AZA89703	fliH	flagellar assembly protein FliH	Flagellum
AZA87530	fliO	flagellar assembly protein FliO	Flagellum
AZA23600	fliX	flagellar assembly regulator FliX	Flagellum
AZA87459	flgG	flagellar basal body distal rod protein - FlgG	Flagellum
AZA88657	flgA	flagellar basal body P-ring biosynthesis protein FlgA	Flagellum
AZA87475	flgC	flagellar basal body rod protein	Flagellum
AZA87537	fliL	flagellar basal body-associated protein FliL	Flagellum
AZA87474	flgB	flagellar basal-body rod protein FlgB	Flagellum
AZA23566	flgF	flagellar basal-body rod protein FlgF	Flagellum
AZA82102	flhA	flagellar biosynthesis	Flagellum
AZA87469	flhB	flagellar biosynthesis protein FlhB	Flagellum
AZA87471	fliQ	flagellar biosynthesis protein FliQ	Flagellum
AZA60822	fliR	flagellar biosynthesis protein FliR	Flagellum
AZA87528	flhB	flagellar biosynthetic protein FlhB	Flagellum
AZA87468	fliP	flagellar biosynthetic protein fliP	Flagellum
AZA87463	flhF	flagellar GTP-binding protein	Flagellum
AZA70724	flgD	flagellar hook capping protein FlgD	Flagellum
AZA11648	flgE	flagellar hook protein FlgE	Flagellum
AZA31666	flgE	flagellar hook protein FlgE precursor	Flagellum
AZA78244	flaN	flagellar hook-associated protein	Flagellum
AZA88315	flgK	flagellar hook-associated protein 1	Flagellum
AZA87546	flgL	flagellar hook-associated protein FlgL	Flagellum
AZA88242	fliE1	flagellar hook-basal body complex protein fliE 1	Flagellum
AZA88601	fliK	flagellar hook-length control protein	Flagellum
AZA87578	flgH	flagellar L-ring protein FlgH	Flagellum
AZA42701	fliG	flagellar motor switch protein FliG	Flagellum
AZA90379	fliM	flagellar motor switch protein FliM	Flagellum
AZA87457	motA	flagellar polar motor protein MotA	Flagellum
AZA90583	flgI	flagellar P-ring protein FlgI	Flagellum
AZA89798	flbT	flagellar protein	Flagellum
AZA89796		flagellar synthesis regulator, FleN	Flagellum
AZA90646	flaA	flagellin	Flagellum
AZA36138		flagellin domain-containing protein	Flagellum
AZA89806		flagellin domain-containing protein	Flagellum
AZA87550	fliS	flagellin-specific chaperone FliS	Flagellum
AZA90173	fliI	flagellum-specific ATP synthase	Flagellum
AZA87460	fliN	polar flagellar motor switch protein FliN	Flagellum
AZA78256	fliD	putative flagellar hook-associated protein 2 - FliD	Flagellum
AZA76775		methyl-accepting chemotaxis protein	Chemotaxis	methyl-accepting chemotaxis protein III, ribose and galactose sensor receptor
AZA27777		methyl-accepting chemotaxis sensory transducer with PAS/Pac sensor Aer-like	Chemotaxis	methyl-accepting chemotaxis protein III, ribose and galactose sensor receptor
AZA84986		methyl-accepting chemotaxis sensory transducer with PAS/Pac sensor Aer-like	Chemotaxis
AZA90554		methyl-accepting chemotaxis	Chemotaxis	methyl-accepting chemotaxis protein I, serine sensor receptor
AZA88794	mcp	methyl-accepting chemotaxis protein	Chemotaxis
AZA89515	mcp	methyl-accepting chemotaxis protein	Chemotaxis
AZA89528	mcp	methyl-accepting chemotaxis protein	Chemotaxis	methyl-accepting chemotaxis protein IV, dipeptide chemoreceptor protein
AZA89608	mcp	methyl-accepting chemotaxis protein	Chemotaxis	methyl-accepting chemotaxis protein IV, dipeptide chemoreceptor protein
AZA89758	mcp	methyl-accepting chemotaxis protein	Chemotaxis	aerotaxis sensor receptor
AZA90070	mcp	methyl-accepting chemotaxis protein	Chemotaxis	aerotaxis sensor receptor
AZA02033		methyl-accepting chemotaxis protein	Chemotaxis	methyl-accepting chemotaxis protein III, ribose and galactose sensor receptor
AZA23142		methyl-accepting chemotaxis protein	Chemotaxis
AZA27812		methyl-accepting chemotaxis protein	Chemotaxis	methyl-accepting chemotaxis protein II, aspartate chemoreceptor protein
AZA28518		methyl-accepting chemotaxis protein	Chemotaxis	methyl-accepting chemotaxis protein III, ribose and galactose sensor receptor
AZA41421		methyl-accepting chemotaxis protein	Chemotaxis	methyl-accepting chemotaxis protein II
AZA63880		methyl-accepting chemotaxis protein	Chemotaxis	methyl-accepting chemotaxis protein IV, dipeptide chemoreceptor protein
AZA80173		methyl-accepting chemotaxis protein	Chemotaxis	methyl-accepting chemotaxis protein IV, dipeptide chemoreceptor protein
AZA81161		methyl-accepting chemotaxis protein	Chemotaxis	methyl-accepting chemotaxis protein IV, dipeptide chemoreceptor protein
AZA83437		methyl-accepting chemotaxis protein	Chemotaxis	methyl-accepting chemotaxis protein III, ribose and galactose sensor receptor
AZA88489		methyl-accepting chemotaxis protein	Chemotaxis	methyl-accepting chemotaxis protein II, aspartate chemoreceptor protein
AZA88686		methyl-accepting chemotaxis protein	Chemotaxis	methyl-accepting chemotaxis protein IV, dipeptide chemoreceptor protein
AZA88870		methyl-accepting chemotaxis protein	Chemotaxis	methyl-accepting chemotaxis protein II, aspartate chemoreceptor protein
AZA89115		methyl-accepting chemotaxis protein	Chemotaxis	methyl-accepting chemotaxis protein IV, dipeptide chemoreceptor protein
AZA89563		methyl-accepting chemotaxis protein	Chemotaxis
AZA89676		methyl-accepting chemotaxis protein	Chemotaxis	methyl-accepting chemotaxis protein III, ribose and galactose sensor receptor
AZA90000		methyl-accepting chemotaxis protein	Chemotaxis
AZA90197		methyl-accepting chemotaxis protein	Chemotaxis	methyl-accepting chemotaxis protein IV, dipeptide chemoreceptor protein
AZA90556		methyl-accepting chemotaxis protein	Chemotaxis	methyl-accepting chemotaxis protein I, serine sensor receptor
AZA19614	mcp2	methyl-accepting chemotaxis protein 2	Chemotaxis	methyl-accepting chemotaxis protein IV, dipeptide chemoreceptor protein
AZA88383	mcp4	methyl-accepting chemotaxis protein 4	Chemotaxis	methyl-accepting chemotaxis protein IV, dipeptide chemoreceptor protein
AZA90386	mcp	methyl-accepting chemotaxis protein McpB	Chemotaxis	aerotaxis sensor receptor
AZA88564	mcpB	methyl-accepting chemotaxis protein McpB	Chemotaxis	methyl-accepting chemotaxis protein IV, dipeptide chemoreceptor protein
AZA88486	mcp	methyl-accepting chemotaxis receptor/sensory transducer	Chemotaxis
AZA12638		methyl-accepting chemotaxis sensory transducer	Chemotaxis
AZA21719		methyl-accepting chemotaxis sensory transducer	Chemotaxis	methyl-accepting chemotaxis protein II, aspartate chemoreceptor protein
AZA37653		methyl-accepting chemotaxis sensory transducer	Chemotaxis
AZA86491		methyl-accepting chemotaxis sensory transducer	Chemotaxis	methyl-accepting chemotaxis protein I, serine sensor receptor
AZA88057		methyl-accepting chemotaxis sensory transducer	Chemotaxis	methyl-accepting chemotaxis protein I, serine sensor receptor
AZA90327		methyl-accepting chemotaxis sensory transducer	Chemotaxis
AZA26184		methyl-accepting chemotaxis sensory transducer with Pas/Pac sensor	Chemotaxis	aerotaxis sensor receptor
AZA88611	mcp	putative methyl-accepting chemotaxis protein	Chemotaxis	methyl-accepting chemotaxis protein II, aspartate chemoreceptor protein
AZA90004		methyl-accepting chemotaxis sensory transducer	Chemotaxis	methyl-accepting chemotaxis protein II, aspartate chemoreceptor protein

## Sheet: INCOMPLETE ORFS
Name	Product	Category	Sequence 1	Sequence 2
fixI	cation transport ATPase	Microaerophilic respiration	MPLDSLTTHCRHCGQPLLGAATERGAFCCQGCAGAYTLIHDLGLDAYYDRRPAEAAAPAV ADDGDGADPLLGLP	VSLSPASAVDVTQTAADVVFQGDGLAAVAETLAVARRARALVRQNLAFTLLYNLCAVPVA IAGFATPFVAAAAMSGSSLAVMANALRLGSKKPRDGGYR
pfkA	6-phosphofructokinase	Glycolysis	MSNGKRIGILTSGGDCAGLNAVIRAVVHRAVTTYSWQVLGIEEGTHGLLDRPVRHRVLLP AHVDGNILRQGGTVLGTTNKGDPFAYPMPDGTKKDRSQEIISGCKELGLDALIGIGGDGS LAILRRLAQEGGLNLVGIPKTI	VMVLEVMGRDAGHIALAAGIAGGADVILLPEIPWTVDGVANRIRQIRAQGRNFALVVVSE AAALPGGGKARQEFTDGQKRYGGIGSYIGHLIAEATGAETRVTVLGHVQRGGSPNPRDRL IASAFGVHAVDLIAHGKYDRMVAWSNRKVIDVPIADAIKAYAAVEVDGTLVRTARGLGIY VGE
amtB	ammonium transporter	Nitrogen metabolism	TISGGDTAWMLMSTALVLMMTIPGLALFYGGMVRKFNVLAMVMQSFTITCLVTVIWALVGYSLSFTAASDAADAKEFIGGFSRVLLAGMDPTGTHALAPTIPEPVFMMYQMTFAIITPSLITGAFADRMKFSSMLVFIALWSLLVYAPVAHTVWHPNGFMAKLGVLDFAGGTVVHINAGIAGLVACLVIGKRKGYPNADFSPHNLVLSLIGASLLWVGWFGFNAGSALTAGPRAGMAMTVTQVATGAAALAWVFVEWALKGKPSVLGIISGAVAGLVAITPAAGFVDTVGAFAIGIAAGVICFFTATSMKRALGYDDSLDAFGVHGIGGIVGAILTGVFAKMSIANSEGAFAATLKDAPDTKLGLIEGNVGQVLTQLEGVAFTVVWCAVITFILLKIID…
nasA	nitrate reductase	Nitrate/nitrite metabolism	MARDAEAGALTGGVRSTCPYCGVGCGVVAQADGRVVGDTDHPANRGRLCSKGSALAETLK DGERLTRPLIDGRAADWTQALDLVAQRFKATIAEHGPDSVAFYVSGQCLTEDYYVANKLM KGFIGSGNIDTNSRLCMASSVAGHNRAFGADVVPGTYEDLELADLVVLVGSNSAWCHPVL HQRLLAAKAKRPLRIVAIDPRRTATCEDADLHLAVRPGADVALFNGLLAHLADQDQLDHA WMAAHAEGFEAALAAARQTADQTAALTGLDPADLARFYQWFASTPRVVTVYSQGVNQSSV GTDKVNAIINCHLATGRIGKPGCGPFSITGQPNAMGGREVGGLANQLAAHMRFDQPEAID RVRRFWRAPNLATKPGLKAVEMFDAVLDGRIKA…	TDAGRGQLRVAILVDGRLEACLFLAAGDGAQLPPRDVLAALLGDRVTDEARPSLLSGRAP GGSGAMGVKSTGRTVCACFSVGLVTIRDAIVAKRLTSAEEIGACLKAGTNCGSCIPELKE ILRDVHASA
nasD	nitrite reductase large subunit	Nitrate/nitrite metabolism	MPPRQKLVVVGNGMAGMRTVDELLKRNPLKYDITVFGAEPHVNYDRIMLSSVLAGEKDLE QIVINPRSWYEENGIELITGDAVTAIDTQARTVTSASGRVVAYDKVLLATGSRPIAPPVP GLDLPGVCAFRDIADVNTMIAASQTHKRAIVIGGGLLGLEAANGLLRRGMQVAVVHLMGT LMERQLDKAAAELLQRELDERGMNFFTNGQTEEIFGEGRVQGVRLADGREIPGDLVVLAI GIRPNIDLARAAGLAINRGIEVGDDMRTSVPDIFAVGECVEHRGKTYGLVAPLWDMAKVC ADHMAREDATSDYVPAAMATRLKVTGIDVFSAGDFIGDETTEEVVFRDAARNTYKRLVLR DDRLVGAVLYGDAQDGGWYFQLLREDKPLGELRD	KGKIMGAIAEHGLTTLEGVRARTKASASCGSCTPQVEQLLALSLGDSYAKPTGEKPLCKC TTHSHDQVRRAIVDQELRTMPAVMSTLGWSTPDGCHVCRPALNFYLLVAWPGEYQDDQQS RFVNERNHANIQKDGTYSVVPRMWGGLTTADELRAIADVVDKYAIPTVKVTGGQRIDLLG VTREQLPHVWKDLNDAGMVSGHAYGKALRTVKTCVGSEWCRFGTQDSTGMGVKLERMTWG SWHAHKVKLAVSGCPRNCAEATIKDFGVVAVDSGWELHVGGNGGIHVRVTDLLCKVTTEE EVLEYCGAYLQLYREESRYLERTAPWIERVGLAHVKQRIVDDEAGRKALYAKFLYAQKFS QDDPWAERAPGKAAAAPFRTLATVE
fliF	flagellar MS-ring protein	Flagellum	LENLLQTLRNLGPVRLGAIGGVALLILALFGFLLFNGSSPNMALLYSDLSPSDGGAIVQQLDQMQPKVPYQVSPDSTRIEVPADQVGRIRMLMAQQGLPTGGNVGYEIFNQAESLGTTSFMQSVQQLRALEGELSRTVNTLAPVQQSRIHLVLPKRELFSRETQKATASVVLRLRPGQQLKKEQVASVQHLIAASVPGLQPDMVSVVDDKGNLLARGMGSDSKEAMMATAEEKRLAYQQRLTDKVEEIVGRTVGMGKVRAEVTVDMDFDHITTNSEIFDPDSQVVRSTETNNENSEDINKEGQDPVTVANNLPSANAENTTNGSSSSKTTKTNERINYEISKTVKVHEREAGQVRRLSVAVLVDGNYVPDDKGVAQYQPRSDDELQKLGSLVKSSIGFD…
flbD	transcriptional regulatory protein FlbD (LafK)	Flagellum	MRLLIVGTLEGYITAAGKIALQKGAKVAHTDSIGGALNALRGGQGADLVMIDVKLDVAMLIEALKTERITVPVVACGVATDAQAAVKAIRAGAKEYIPLPPDAQLIAAVLEAVAEESHAIVSRDPSMGSVLRLADQIAPSDASVLITGESGTGKELMARYIHRKSRRANAVFVSVNCAAIPENLLESELFGHEKGAFTGAVARRVGKFEEANGGTLLLDEISEMDIRLQAKLLRAIQEREIDRVGGTQPVKVDIRVLATSNRFLEEEVRAGRFREDLFFRLNVVNLALPPLRERPADIAILSQHFATKYSEANGLPERRVSPEAMAMLQAHRFRGNVRELENTMHRAVLLSRGTEIGTDAILLTGAEPAAPAQGYSAVAPVAA
