# Supplementary material for: Genomic insights into the versatility of the plant growth-promoting bacterium Azospirillum amazonense
Source: BMC Genomics. 2011 Aug 12;12:409. doi: 10.1186/1471-2164-12-409 (PMC3169532; doi:10.1186/1471-2164-12-409)
Supplement: Additional file 3 — Supplementary table 2. Putative sigma N and NifA binding sites occurring upstream of some nif and fix genes. [file 1471-2164-12-409-S3.XLS]

## Sheet: Plan1
Gene	Accession number	Sigma 54 binding sites	Distance from ATG (bp)	Reference
nifH	AZA90011	CACTTGGCACACCGGTTGCTGAAA	157
iron-sulfur cluster assembly accessory protein gene (7)	AZA90402	GCCGTGGCACGCCCCTTGCGGAGG	31
fixA	AZA90029	CAGTTGGCATGGCCCTTGCCAATT	41
nifB	AZA65617	GACGTGGCACGGCCTTTGCTGAGT	98
Consensus		mrNrYTGGCACGNNNNTTGCWNNw		Barrios et al., 1999
Gene	Accession number	NifA binding sites	Distance from ATG (bp)	Reference
nifH	AZA90011	TGTTCCGTTTGCGACA	274
nifH	AZA90011	TGTCGGGTTCGGCACA	245
iron-sulfur cluster assembly accessory protein gene (7)	AZA90402	TGTCGCAAACCCGACA	113
fixA	AZA90029	TGTCGCCTATCCGACA	125
nifB	AZA65617	TGTCGATAACCGCACA	175
Consensus		TGTNNNNNNNNNNACA		Buck et al., 1986
References
Compilation and analysis of σ54-dependent promoter sequences
Nucleic Acids Research, Vol. 27, No. 22. (1 November 1999), pp. 4305-4313.
Humberto Barrios, Brenda Valderrama, Enrique Morett
Upstream activator sequences are present in the promoters of nitrogen fixation genes
Nature, Vol. 320, No. 6060. (27 March 1986), pp. 374-378.
Martin Buck, Stephen Miller, Martin Drummond, Ray Dixon
