# Supplementary material for: Genomic insights into the versatility of the plant growth-promoting bacterium Azospirillum amazonense
Source: BMC Genomics. 2011 Aug 12;12:409. doi: 10.1186/1471-2164-12-409 (PMC3169532; doi:10.1186/1471-2164-12-409)
Supplement: Additional file 4 — Supplementary table 3. Accession numbers of the sequences utilized in the phylogenetic reconstructions. [file 1471-2164-12-409-S4.XLS]

## Sheet: 16S
Species	16S accession number or sequence	Taxonomic group
Azorhizobium caulinodans ORS 571	D11342	Rhizobiales (Alphaproteobacteria)
Azorhizobium doebereinerae BR5401	AF391130	Rhizobiales (Alphaproteobacteria)
Azospirillum amazonense Y2	AGAGTTTGATCCTGGCTCAGAACGAACGCTGGCGGCATGCCTAACACATG CAAGTCGAACGAAGGCTTCGGCCTTAGTGGCGCACGGGTGAGTAACGCGT GGGAACCTGCCCTTTGGTTCGGAATAACTCCGGGAAACTGGAGCTAATAC CGGATGAGCCGGTTGGCCGTGGAGGCTGATCGGGAAAGATTTATCGCCGA AGGAGGGGCCCGCGTCCGATTAGGTAGTTGGTGAGGTAACGGCTCACCAA GCCGACGATCGGTAGCTGGTCTGAGAGGATGATCAGCCACACTGGGACTG AGACACGGCCCAGACTCCTACGGGAGGCAGCAGTGGGGAATATTGGACAA TGGGGGCAACCCTGATCCAGCAATGCCGCGTGAGTGATGAAG…	Rhodospirillales (Alphaproteobacteria)
Azospirillum brasilense Sp245	AGCGGCCCTGTCAAGTGGATGCGGTCTTCGGACCGGTGTCCAGCTTGAACCTGAGAGTTTGATCCTGGCTCAGAACGAACGCTGGCGGCATGCCTAACACATGCAAGTCGAACGAAGGCTTCGGCCTTAGTGGCGCACGGGTGAGTAACACGTGGGAACCTGCCTTTCGGTTCGGGATAACGTCTGGAAACGGACGCTAACACCGGATACGTCCTTCGGGAGAAAGTTTACGCCGAGAGAGGGGCCCGCGTCCGATTAGGTAGTTGGTGGGGTAATGGCCCACCAAGCCGACGATCGGTAGCTGGTCTGAGAGGATGATCAGCCACACTGGGACTGAGACACGGCCCAGACTCCTACGGGAGGCAGCAGTGGGGAATATTGGACAATGGGGGCAACCCT…	Rhodospirillales (Alphaproteobacteria)
Azospirillum brasilense Sp7	AY324110	Rhodospirillales (Alphaproteobacteria)
Azospirillum canadense DS2	DQ393891	Rhodospirillales (Alphaproteobacteria)
Azospirillum doebereinerae 63f	AJ238567	Rhodospirillales (Alphaproteobacteria)
Azospirillum halopraeferens DSM 3675	X79731	Rhodospirillales (Alphaproteobacteria)
Azospirillum irakense Z29583	Z29583	Rhodospirillales (Alphaproteobacteria)
Azospirillum lipoferum (ncimb 11861)	Z29619	Rhodospirillales (Alphaproteobacteria)
Azospirillum lipoferum DSM 1691	GU256441	Rhodospirillales (Alphaproteobacteria)
Azospirillum melinis TMCY 0552	DQ022958	Rhodospirillales (Alphaproteobacteria)
Azospirillum melinis LMG 24250	GU256442	Rhodospirillales (Alphaproteobacteria)
Azospirillum oryzae COC8	AB185396	Rhodospirillales (Alphaproteobacteria)
Azospirillum picis IMMIB TAR-3	AM922283	Rhodospirillales (Alphaproteobacteria)
Azospirillum rugosum IMMIB	AM419042	Rhodospirillales (Alphaproteobacteria)
Azospirillum sp. B510	AB049111	Rhodospirillales (Alphaproteobacteria)
Azospirillum zeae N7	DQ682470	Rhodospirillales (Alphaproteobacteria)
Bradyrhizobium sp. BTAi1	CP000494	Rhizobiales (Alphaproteobacteria)
Cyanothece sp. ATCC 51142	CP000806	Cyanobacteria
Magnetospirillum gryphiswaldense MSR-1	Y10109	Rhodospirillales (Alphaproteobacteria)
Magnetospirillum magnetotacticum DSM 3856	Y10110	Rhodospirillales (Alphaproteobacteria)
Mesorhizobium loti MAFF303099	BA000012	Rhizobiales (Alphaproteobacteria)
Nostoc azollae' 0708	CP002059	Cyanobacteria
Rhizobium etli CFN 42	NR_029184	Rhizobiales (Alphaproteobacteria)
Rhodocista pekingensis 3-p	AF523824	Rhodospirillales (Alphaproteobacteria)
Rhodopseudomonas faecalis gc	AF123085	Rhizobiales (Alphaproteobacteria)
Rhodopseudomonas palustris CGA009	BX572608	Rhizobiales (Alphaproteobacteria)
Rhodopseudomonas palustris ATCC 17001	L11664	Rhizobiales (Alphaproteobacteria)
Rhodopseudomonas rhenobacensis Klemme	AB087719	Rhizobiales (Alphaproteobacteria)
Rhodospirillum centenum SW	CP000613	Rhodospirillales (Alphaproteobacteria)
Rhodospirillum oryzae JA318	AM901295	Rhodospirillales (Alphaproteobacteria)
Rhodospirillum rubrum ATCC 11170	CP000230	Rhodospirillales (Alphaproteobacteria)
Rhodospirillum sulfurexigens JA143	AM710622	Rhodospirillales (Alphaproteobacteria)
Sinorhizobium meliloti 1021	AL591688	Rhizobiales (Alphaproteobacteria)
Xanthobacter agilis SA35	X94198	Rhizobiales (Alphaproteobacteria)
Xanthobacter aminoxidans 14a	AF399969	Rhizobiales (Alphaproteobacteria)
Xanthobacter autotrophicus 7c	X94201	Rhizobiales (Alphaproteobacteria)
Xanthobacter autotrophicus Py2	X94199	Rhizobiales (Alphaproteobacteria)
Xanthobacter flavus 301	X94199	Rhizobiales (Alphaproteobacteria)
Xanthobacter tagetidis TagT2C	X99469	Rhizobiales (Alphaproteobacteria)
Xanthobacter viscosus 7d	AF399970	Rhizobiales (Alphaproteobacteria)

## Sheet: CbbSL
Species	CbbS accession number	CbbL accession number	Form	Taxonomic group
Acidiphilium cryptum JF-5	YP_001233963	YP_001233962	IC	Rhodospirillales (Alphaproteobacteria)
Acidithiobacillus ferrooxidans	AAD30509	AAD30508	IA	Gammaproteobacteria
Acidithiobacillus ferrooxidans	AAK00292	Q07087	IA	Gammaproteobacteria
Azospirillum amazonense Y2	AZA90631	AZA80325	IC	Rhodospirillales (Alphaproteobacteria)
Bradyrhizobium japonicum USDA 110	NP_769226	NP_769225	IC	Rhizobiales (Alphaproteobacteria)
Bradyrhizobium sp. BTAi1	YP_001242212	YP_001242213	IC	Rhizobiales (Alphaproteobacteria)
Bradyrhizobium sp. BTAi1	YP_001236644	YP_001236643	IC	Rhizobiales (Alphaproteobacteria)
Bradyrhizobium sp. BTAi1	YP_001238691	YP_001238690	IA	Rhizobiales (Alphaproteobacteria)
Burkholderia xenovorans LB400	YP_552889	YP_552888	IC	Betaproteobacteria
Cupriavidus necator (Ralstonia eutropha)	P09658	P0C2C2	IC	Betaproteobacteria
Nitrosospira multiformis ATCC25196	YP_411384	YP_411385	IC	Betaproteobacteria
Paracoccus denitrificans P1222	ZP_00629447	ZP_00629446	IC	Rhodobacterales (Alphaproteobacteria)
Rhodobacter sphaeroides 2.4.1	YP_354362	YP_354363	IC	Rhodobacterales (Alphaproteobacteria)
Rhodobacter sphaeroides ATCC 17025	YP_001168903	YP_001168904	IC	Rhodobacterales (Alphaproteobacteria)
Rhodopseudomonas palustris CGA009	NP_946906	NP_946905	IC	Rhizobiales (Alphaproteobacteria)
Rhodospirillum centenum SW	ACJ01400	ACJ01401	IC	Rhodospirillales (Alphaproteobacteria)
Rhodospirillum centenum SW	ACI97688	ACI97689	IA	Rhodospirillales (Alphaproteobacteria)
Sinorhizobium meliloti 1021	NP_436730	NP_436731	IC	Rhizobiales (Alphaproteobacteria)
Xanthobacter autotrophicus Py2	YP_001416819	YP_001416820	IC	Rhizobiales (Alphaproteobacteria)
Xanthobacter flavus	P23012	P23011	IC	Rhizobiales (Alphaproteobacteria)

## Sheet: NifH
Species	NifH accession number or sequence	Taxonomic group
Azorhizobium caulinodans ORS 571	AP009384	Rhizobiales (Alphaproteobacteria)
Azospirillum amazonense Y2	AZA90011	Rhodospirillales (Alphaproteobacteria)
Azospirillum brasilense Sp245	ATGTCTTTGCGCCAGATTGCGTTCTACGGTAAGGGCGGTATCGGAAAGTCCACCACCTCCCAGAACACCCTGGCCGCGCTGGTCGAGCTGGATCAGAAGATCCTGATCGTCGGCTGCGATCCGAAGGCCGACTCGACCCGCCTGATCCTGCACGCCAAGGCGCAGGACACCGTGCTGCACCTCGCCGCCGAAGCCGGCTCGGTCGAGGATCTGGAACTCGAGGACGTTCTCAAGATCGGCTACAAGGGCATCAAGTGCGTCGAGTCCGGCGGTCCGGAGCCGGGGGTCGGCTGCGCCGGCCGCGGCGTGATCACCTCGATCAACTTCCTCGAAGAGAACGGCGCCTACGACGACGTGGACTACGTCTCCTACGACGTGCTGGGCGACGTGGTGTGCGGC…	Rhodospirillales (Alphaproteobacteria)
Azospirillum canadense LMG 23617	GU256446	Rhodospirillales (Alphaproteobacteria)
Azospirillum doebereinerae DSM 13131	FJ799358	Rhodospirillales (Alphaproteobacteria)
Azospirillum halopraeferens DSM 3675	GU256447	Rhodospirillales (Alphaproteobacteria)
Azospirillum irakense DSM 11586	GU256448	Rhodospirillales (Alphaproteobacteria)
Azospirillum lipoferum DSM 1691	GU256449	Rhodospirillales (Alphaproteobacteria)
Azospirillum melinis LMG 24250	GU256450	Rhodospirillales (Alphaproteobacteria)
Azospirillum oryzae JCM 21588	AB594477	Rhodospirillales (Alphaproteobacteria)
Azospirillum picis DSM 19922	GU256451	Rhodospirillales (Alphaproteobacteria)
Azospirillum rugosum DSM 19657	GU256452	Rhodospirillales (Alphaproteobacteria)
Azospirillum sp. B510	AP010946	Rhodospirillales (Alphaproteobacteria)
Azospirillum zeae Gr61	FR669147	Rhodospirillales (Alphaproteobacteria)
Azospirillum zeae N7	DQ682472	Rhodospirillales (Alphaproteobacteria)
Bradyrhizobium sp. BTAi1	CP000494	Rhizobiales (Alphaproteobacteria)
Cyanothece sp. ATCC 51142	AF003336	Cyanobacteria
Magnetospirillum gryphiswaldense MSR-1	DQ482050	Rhodospirillales (Alphaproteobacteria)
Mesorhizobium loti MAFF303099	BA000012	Rhizobiales (Alphaproteobacteria)
Nostoc azollae' 0708	CP002059	Cyanobacteria
Rhizobium etli CFN 42	U80928	Rhizobiales (Alphaproteobacteria)
Rhodopseudomonas palustris CGA009	BX572607	Rhizobiales (Alphaproteobacteria)
Rhodospirillum centenum SW	CP000613	Rhodospirillales (Alphaproteobacteria)
Rhodospirillum rubrum ATCC 11170	CP000230	Rhodospirillales (Alphaproteobacteria)
Sinorhizobium meliloti 1021	AE006469	Rhizobiales (Alphaproteobacteria)
Xanthobacter autotrophicus Py2	CP000781	Rhizobiales (Alphaproteobacteria)
